# Supplementary material for: Effective Improvement of the Oxidative Stability of Acer truncatum Bunge Seed Oil, a New Woody Oil Food Resource, by Rosemary Extract
Source: Antioxidants (Basel). 2023 Apr 6;12(4):889. doi: 10.3390/antiox12040889 (PMC10135269; doi:10.3390/antiox12040889)
Supplement: Supplementary file 1 [file antioxidants-12-00889-s001.zip]

Archive with 8 entries (8 files):
- Figure S1.zip
- Figure S2.zip
- Figure S3.zip
- Figure S4.zip
- Figure S5.zip
- Table S1.zip
- Table S2.zip
- Table S3.zip
